# Supplementary material for: The effect of transcranial magnetic stimulation on cognitive function in post-stroke patients: a systematic review and meta-analysis
Source: BMC Neurol. 2024 Jul 5;24:234. doi: 10.1186/s12883-024-03726-9 (PMC11225150; doi:10.1186/s12883-024-03726-9)
Supplement: Supplementary file 2 — Supplementary Material 2 [file 12883_2024_3726_MOESM2_ESM.xlsx]

## Sheet: mean sd SMD
study	n1	changes of scales					scales merged for global cognitive function analysis	Type
		mean1	sd1	n2	mean2	sd2
study	n1	mean1	sd1	n2	mean2	sd2	Subgroup1	Subgroup2
Lu et al. 2015	19	6.17	2.55	21	4.14	0.95	MoCA	LF-rTMS
Park et al. 2015	10	1.6	1.43	10	2.2	1.32	MMSE	HF-rTMS
Tsai(a) et al. 2020	11	7.8	5	15	0.6	4.7	RBANS	HF-rTMS
Tsai(b) et al. 2020	15	6.4	6.2	15	0.6	4.7	RBANS	iTBS
Liu et al. 2020	29	3.07	0.77	29	1.21	0.35	MMSE	HF-rTMS
Yin et al. 2020	16	9	5.741	18	3	1.67	MoCA	HF-rTMS
Li, Luo et al. 2020	15	3.93	2.6	15	0.87	2.91	MoCA	HF-rTMS
Li, Ma et al. 2021	33	6	1.11	22	2	2.04	MoCA	LF-rTMS
Chu et al. 2022	21	14.55	15.11	20	1.68	12.65	LOTCA	iTBS
Li, Wen et al. 2022	28	4.5	7.8	30	3	5.84	MMSE	iTBS
Zhang et al. 2024	19	8.74	16.79	18	3.72	13.29	LOTCA	iTBS
study	n1	mean1	sd1	n2	mean2	sd2	Subgroup
Lu et al. 2015	19	8.74	5.56	21	3.67	4.21	LOTCA
Park et al. 2015	10	1.6	1.43	10	2.2	1.32	LOTCA
Chu et al. 2022	21	14.55	15.11	20	1.68	12.65	LOTCA
Zhang et al. 2024	19	8.74	16.79	18	3.72	13.29	LOTCA
Lu et al. 2015	19	4.05	2.76	21	1.24	1.17	RBMT
Yin et al. 2020	16	1.06	1.55	18	2.5	2.71	RBMT
study	n1	mean1	sd1	n2	mean2	sd2	Subgroup
Yin et al. 2020	16	10.5	7.04	18	5	2.41	MBI
Li, Ma et al. 2021	33	14	8.52	22	5	9.44	MBI
Zhang et al. 2024	19	6.45	23.3	18	1.39	24.58	MBI
